# Supplementary material for: Influence of droplet coverage on the electrochemical response of planar microelectrodes and potential solving strategies based on nesting concept
Source: PeerJ. 2016 Aug 31;4:e2400. doi: 10.7717/peerj.2400 (PMC5012334; doi:10.7717/peerj.2400)
Supplement: Data S1 [file peerj-04-2400-s003.xlsx]

## Sheet: dipping & droping
	dipping and dropping
		672.6	2454	3.64853		3.2		360	320	1.5	1.06
50ul	dropping	572.5	1610	2.81223				106	150	320	360
		436.9	1414	3.23644
		821.4	1033	1.25761		1.4
50ul	dilutation，dipping	388.4	581.7	1.49768
		568.6	876.5	1.54151
		592.9	1849	3.11857
1500ul	dipping	406	1926	4.74384		3.6
		764.3	2280	2.98312
		453	482	1.06402		1.06
	PBS	694.3	703.9	1.01383
		765.1	859.1	1.12286
					PBS	A	B	C

## Sheet: Different tubes
135.2	697.9	5.16198	562.7
181.6	876	4.82379	694.4	212uL	76.7096	0.126618
198	758.4	3.8303	560.4
			1817.5	605.833
289.8	872.6	3.01104	582.8	106uL	26.4133	0.0477493
239.4	771.5	3.22264	532.1
189.5	734.1	3.87388	544.6
			1659.5	553.167
488.6	928.4	1.90012	439.8	106+106-Dilution	44.0123	0.0954713
553.9	1065.5	1.92363	511.6	212uL
198.3	629.9	3.1765	431.6
			1383	461
136.9	157.3	1.14901	20.4		13.0791
149.2	151.8	1.01743	2.6
110.6	138.7	1.25407	28.1
			51.1	17.0333		212ul
157.3	177.5	1.12842	20.2
132.1	169.8	1.28539	37.7
119.5	159.4	1.33389	39.9
			97.8	32.6		106ul
		32.6	461	553	605
			PBS	Bare	106 µL	212 µL

## Sheet: ring
	ring与blank的差异
		118.9	1081	9.09167	962.1
		88.76	711.3	8.01374	622.54
	0.5MG/ML	114.2	1153.8	10.1033	1039.6
						2624.24	874.747
		279.3	1492	5.34193	1212.7	874.7
		402.9	1673	4.1524	1270.1
		576	1926	3.34375	1350
		353.6	970.1	2.7435	616.5
					3832.8	1277.6
		221.828			0	68.9566
		132.3	138.8	6.5
		119.5	140.1	20.6
		164.8	167.3	2.5
		118.9	1081	962.1
		88.76	811.3	722.54		165.289		0.18202
		114.2	1153.8	1039.6								465	453	1080	1277
				2724.24	908.08							93	18	165	40
		279.3	1492	1212.7
		402.9	1673	1270.1		68		0.0532248
		576	1926	1350
				3832.8	1277.6
		290.4	1315	1024.6		39.965		0.0373423
		402.9	1490	1087.1
		556	1655	1099
				3210.7
				1070.23
	0.2 MG/ML		420	420	480
			511	511	443
			570	570	450
			359	359	440
			93.8119		18.3189
			1860		1813
			465		453.25
										A1	A2	L1	L2

## Sheet: 4device
4个device
	130.9
	167.7					Bare	9	8	7	6
	152.6					260	286	305	315	329
	159.7
	143.4					17	15	10	7	11
	125.9
	133.1
	145.4
	130.5
	123.1
	132.3
	154.8
	126.9
	159.4
	147.2
														Bare	9	8	7	6

## Sheet: difference disappear or not
device差异传递
		166.5	1893	3729	4966		11.3694	1.96989	1.33172	29.8258	1237	0.331724
		192.5	1985	2371	3239		10.3117	1.19446	1.36609	16.826	868	0.36609		1.04683
		196.3	1999	2443	3503		10.1834	1.22211	1.43389	17.8451	1060	0.433893
														1.16981
		215	1673	3186	4090		7.7814	1.90436	1.28374	19.0233	904	0.283741
		189.9	1548	2761	3039		8.15166	1.78359	1.10069	16.0032	278	0.100688
		154.4	1148	2311	2891		7.43523	2.01307	1.25097	18.7241	580	0.250974
		125	1040	1884	1915		15.32	1.01645	0.0164544
	PBS	145	919	1592	1634		11.269	1.02638	0.0263819
		150	856	1642	1790		11.9333	1.09013	0.090134
		114	794.8	1695	1735		15.2193	1.0236	0.0235988
						4.13171	3.6354	1.13171	0.635403
						1.37724	1.2118	0.377236	0.211801
									1	1.17486	1.169
									1	0.175	0.169
									1	0.825	0.831
									100	100
									82.5	81.1
		A	B

## Sheet: CV--R&B
CV

## Sheet: CV--4-devices
CV-RING VS BLANK
File............:	cv-1	-	JUN	16.2015
System..........:
Temperature.....:	unknown
Time............:	17:25:40-17:26:22
Slewrate........:	100mV/s
Comment.........:
Electr.area/sqcm:
	0	1	PO/PF
Lines:	105
Columns:	3
Number	Time/s	Potential/V	Current/A
1	0	0	2.085e-05
2	0.2	0	1.883e-05
3	0.6	0.005	2.22e-05
4	1	0.041	4.933e-05	0.041	0.04933
5	1.4	0.081	7.211e-05	0.081	0.07211
6	1.8	0.121	8.771e-05	0.121	0.08771
7	2.2	0.161	9.685e-05	0.161	0.09685
8	2.6	0.201	0.0001012	0.201	0.1012
9	3	0.241	0.0001024	0.241	0.1024
10	3.4	0.281	0.0001018	0.281	0.1018
11	3.8	0.321	0.0001002	0.321	0.1002
12	4.2	0.361	9.798e-05	0.361	0.09798
13	4.6	0.401	9.544e-05	0.401	0.09544
14	5	0.441	9.276e-05	0.441	0.09276
15	5.4	0.481	9.002e-05	0.481	0.09002
16	5.8	0.521	8.736e-05	0.521	0.08736
17	6.2	0.561	8.482e-05	0.561	0.08482
18	6.6	0.601	8.254e-05	0.601	0.08254
19	7	0.641	8.056e-05	0.641	0.08056
20	7.4	0.681	7.884e-05	0.681	0.07884
21	7.8	0.721	7.733e-05	0.721	0.07733
22	8.2	0.761	7.605e-05	0.761	0.07605
23	8.6	0.801	7.483e-05	0.801	0.07483
24	9	0.841	7.369e-05	0.841	0.07369
25	9.4	0.881	7.268e-05	0.881	0.07268
26	9.8	0.921	7.177e-05	0.921	0.07177
27	10.2	0.961	7.089e-05	0.961	0.07089
28	10.6	0.991	6.949e-05	0.991	0.06949
29	11	0.959	6.568e-05	0.959	0.06568
30	11.4	0.919	6.239e-05	0.919	0.06239
31	11.8	0.879	5.953e-05	0.879	0.05953
32	12.2	0.839	5.696e-05	0.839	0.05696
33	12.6	0.799	5.46e-05	0.799	0.0546
34	13	0.759	5.234e-05	0.759	0.05234
35	13.4	0.719	5.029e-05	0.719	0.05029
36	13.8	0.679	4.84e-05	0.679	0.0484
37	14.2	0.639	4.671e-05	0.639	0.04671
38	14.6	0.599	4.519e-05	0.599	0.04519
39	15	0.559	4.379e-05	0.559	0.04379
40	15.4	0.519	4.245e-05	0.519	0.04245
41	15.8	0.479	4.114e-05	0.479	0.04114
42	16.2	0.439	3.978e-05	0.439	0.03978
43	16.6	0.399	3.832e-05	0.399	0.03832
44	17	0.359	3.675e-05	0.359	0.03675
45	17.4	0.319	3.491e-05	0.319	0.03491
46	17.8	0.279	3.268e-05	0.279	0.03268
47	18.2	0.239	2.979e-05	0.239	0.02979
48	18.6	0.199	2.67e-05	0.199	0.0267
49	19	0.159	2.165e-05	0.159	0.02165
50	19.4	0.119	1.351e-05	0.119	0.01351
51	19.8	0.079	4.01e-07	0.079	0.000401
52	20.2	0.039	-1.842e-05	0.039	-0.01842
53	20.6	-0.001	-4.119e-05	-0.001	-0.04119
54	21	-0.041	-6.409e-05	-0.041	-0.06409
55	21.4	-0.081	-8.297e-05	-0.081	-0.08297
56	21.8	-0.121	-9.592e-05	-0.121	-0.09592
57	22.2	-0.161	-0.0001033	-0.161	-0.1033
58	22.6	-0.201	-0.0001069	-0.201	-0.1069
59	23	-0.241	-0.0001082	-0.241	-0.1082
60	23.4	-0.281	-0.0001081	-0.281	-0.1081
61	23.8	-0.321	-0.0001072	-0.321	-0.1072
62	24.2	-0.361	-0.0001058	-0.361	-0.1058
63	24.6	-0.401	-0.000104	-0.401	-0.104
64	25	-0.441	-0.000102	-0.441	-0.102
65	25.4	-0.481	-9.987e-05	-0.481	-0.09987
66	25.8	-0.521	-9.778e-05	-0.521	-0.09778
67	26.2	-0.561	-9.609e-05	-0.561	-0.09609
68	26.6	-0.601	-9.506e-05	-0.601	-0.09506
69	27	-0.641	-9.479e-05	-0.641	-0.09479
70	27.4	-0.681	-9.496e-05	-0.681	-0.09496
71	27.8	-0.721	-9.503e-05	-0.721	-0.09503
72	28.2	-0.761	-9.474e-05	-0.761	-0.09474
73	28.6	-0.801	-9.395e-05	-0.801	-0.09395
74	29	-0.841	-9.273e-05	-0.841	-0.09273
75	29.4	-0.881	-9.138e-05	-0.881	-0.09138
76	29.8	-0.921	-8.985e-05	-0.921	-0.08985
77	30.2	-0.961	-8.84e-05	-0.961	-0.0884
78	30.6	-0.99	-8.638e-05	-0.99	-0.08638
79	31	-0.959	-8.148e-05	-0.959	-0.08148
80	31.4	-0.919	-7.726e-05	-0.919	-0.07726
81	31.8	-0.879	-7.366e-05	-0.879	-0.07366
82	32.2	-0.839	-7.05e-05	-0.839	-0.0705
83	32.6	-0.799	-6.768e-05	-0.799	-0.06768
84	33	-0.759	-6.526e-05	-0.759	-0.06526
85	33.4	-0.719	-6.313e-05	-0.719	-0.06313
86	33.8	-0.679	-6.114e-05	-0.679	-0.06114
87	34.2	-0.639	-5.933e-05	-0.639	-0.05933
88	34.6	-0.599	-5.759e-05	-0.599	-0.05759
89	35	-0.559	-5.595e-05	-0.559	-0.05595
90	35.4	-0.519	-5.435e-05	-0.519	-0.05435
91	35.8	-0.479	-5.273e-05	-0.479	-0.05273
92	36.2	-0.439	-5.106e-05	-0.439	-0.05106
93	36.6	-0.399	-4.922e-05	-0.399	-0.04922
94	37	-0.359	-4.732e-05	-0.359	-0.04732
95	37.4	-0.319	-4.513e-05	-0.319	-0.04513
96	37.8	-0.279	-4.263e-05	-0.279	-0.04263
97	38.2	-0.239	-3.944e-05	-0.239	-0.03944
98	38.6	-0.199	-3.492e-05	-0.199	-0.03492
99	39	-0.159	-2.81e-05	-0.159	-0.0281
100	39.4	-0.119	-1.74e-05	-0.119	-0.0174
101	39.8	-0.079	-1.53e-06	-0.079	-0.00153
102	40.2	-0.039	1.958e-05	-0.039	0.01958
103	40.6	-0.004	3.904e-05	-0.004	0.03904
104	41	0	3.434e-05
105	41.4	0	2.94e-05
File............:	cv-11	-	JUN	16.2015
Time............:	17:36:54-17:37:36
	0	1	PO/PF
Lines:	105
Columns:	3
Number	Time/s	Potential/V	Current/A
1	0	0	1.925e-05
2	0.2	0	1.731e-05
3	0.6	0.005	2.085e-05
4	1	0.041	4.79e-05	0.041	0.0479
5	1.4	0.081	6.997e-05	0.081	0.06997
6	1.8	0.121	8.42e-05	0.121	0.0842
7	2.2	0.161	9.166e-05	0.161	0.09166
8	2.6	0.201	9.439e-05	0.201	0.09439
9	3	0.241	9.427e-05	0.241	0.09427
10	3.4	0.281	9.255e-05	0.281	0.09255
11	3.8	0.321	9.001e-05	0.321	0.09001
12	4.2	0.361	8.695e-05	0.361	0.08695
13	4.6	0.401	8.37e-05	0.401	0.0837
14	5	0.441	8.053e-05	0.441	0.08053
15	5.4	0.481	7.764e-05	0.481	0.07764
16	5.8	0.521	7.501e-05	0.521	0.07501
17	6.2	0.561	7.291e-05	0.561	0.07291
18	6.6	0.601	7.118e-05	0.601	0.07118
19	7	0.641	6.974e-05	0.641	0.06974
20	7.4	0.681	6.845e-05	0.681	0.06845
21	7.8	0.721	6.747e-05	0.721	0.06747
22	8.2	0.761	6.627e-05	0.761	0.06627
23	8.6	0.801	6.514e-05	0.801	0.06514
24	9	0.841	6.411e-05	0.841	0.06411
25	9.4	0.881	6.321e-05	0.881	0.06321
26	9.8	0.921	6.245e-05	0.921	0.06245
27	10.2	0.961	6.188e-05	0.961	0.06188
28	10.6	0.991	6.079e-05	0.991	0.06079
29	11	0.959	5.682e-05	0.959	0.05682
30	11.4	0.919	5.364e-05	0.919	0.05364
31	11.8	0.879	5.102e-05	0.879	0.05102
32	12.2	0.839	4.878e-05	0.839	0.04878
33	12.6	0.799	4.681e-05	0.799	0.04681
34	13	0.759	4.509e-05	0.759	0.04509
35	13.4	0.719	4.356e-05	0.719	0.04356
36	13.8	0.679	4.22e-05	0.679	0.0422
37	14.2	0.639	4.098e-05	0.639	0.04098
38	14.6	0.599	3.99e-05	0.599	0.0399
39	15	0.559	3.878e-05	0.559	0.03878
40	15.4	0.519	3.768e-05	0.519	0.03768
41	15.8	0.479	3.663e-05	0.479	0.03663
42	16.2	0.439	3.548e-05	0.439	0.03548
43	16.6	0.399	3.419e-05	0.399	0.03419
44	17	0.359	3.256e-05	0.359	0.03256
45	17.4	0.319	3.042e-05	0.319	0.03042
46	17.8	0.279	2.887e-05	0.279	0.02887
47	18.2	0.239	2.622e-05	0.239	0.02622
48	18.6	0.199	2.272e-05	0.199	0.02272
49	19	0.159	1.798e-05	0.159	0.01798
50	19.4	0.119	1.078e-05	0.119	0.01078
51	19.8	0.079	-6.343e-07	0.079	-0.0006343
52	20.2	0.039	-1.748e-05	0.039	-0.01748
53	20.6	-0.001	-3.747e-05	-0.001	-0.03747
54	21	-0.041	-5.65e-05	-0.041	-0.0565
55	21.4	-0.081	-7.08e-05	-0.081	-0.0708
56	21.8	-0.121	-8.014e-05	-0.121	-0.08014
57	22.2	-0.161	-8.607e-05	-0.161	-0.08607
58	22.6	-0.201	-9.011e-05	-0.201	-0.09011
59	23	-0.241	-9.285e-05	-0.241	-0.09285
60	23.4	-0.281	-9.448e-05	-0.281	-0.09448
61	23.8	-0.321	-9.511e-05	-0.321	-0.09511
62	24.2	-0.361	-9.486e-05	-0.361	-0.09486
63	24.6	-0.401	-9.398e-05	-0.401	-0.09398
64	25	-0.441	-9.263e-05	-0.441	-0.09263
65	25.4	-0.481	-9.125e-05	-0.481	-0.09125
66	25.8	-0.521	-9.026e-05	-0.521	-0.09026
67	26.2	-0.561	-9.016e-05	-0.561	-0.09016
68	26.6	-0.601	-9.074e-05	-0.601	-0.09074
69	27	-0.641	-9.126e-05	-0.641	-0.09126
70	27.4	-0.681	-9.111e-05	-0.681	-0.09111
71	27.8	-0.721	-9.021e-05	-0.721	-0.09021
72	28.2	-0.761	-8.877e-05	-0.761	-0.08877
73	28.6	-0.801	-8.702e-05	-0.801	-0.08702
74	29	-0.841	-8.515e-05	-0.841	-0.08515
75	29.4	-0.881	-8.329e-05	-0.881	-0.08329
76	29.8	-0.921	-8.154e-05	-0.921	-0.08154
77	30.2	-0.961	-7.987e-05	-0.961	-0.07987
78	30.6	-0.99	-7.779e-05	-0.99	-0.07779
79	31	-0.959	-7.386e-05	-0.959	-0.07386
80	31.4	-0.919	-7.077e-05	-0.919	-0.07077
81	31.8	-0.879	-6.809e-05	-0.879	-0.06809
82	32.2	-0.839	-6.567e-05	-0.839	-0.06567
83	32.6	-0.799	-6.351e-05	-0.799	-0.06351
84	33	-0.759	-6.14e-05	-0.759	-0.0614
85	33.4	-0.719	-5.942e-05	-0.719	-0.05942
86	33.8	-0.679	-5.759e-05	-0.679	-0.05759
87	34.2	-0.639	-5.583e-05	-0.639	-0.05583
88	34.6	-0.599	-5.412e-05	-0.599	-0.05412
89	35	-0.559	-5.25e-05	-0.559	-0.0525
90	35.4	-0.519	-5.089e-05	-0.519	-0.05089
91	35.8	-0.479	-4.927e-05	-0.479	-0.04927
92	36.2	-0.439	-4.767e-05	-0.439	-0.04767
93	36.6	-0.399	-4.593e-05	-0.399	-0.04593
94	37	-0.359	-4.398e-05	-0.359	-0.04398
95	37.4	-0.319	-4.178e-05	-0.319	-0.04178
96	37.8	-0.279	-3.917e-05	-0.279	-0.03917
97	38.2	-0.239	-3.603e-05	-0.239	-0.03603
98	38.6	-0.199	-3.186e-05	-0.199	-0.03186
99	39	-0.159	-2.548e-05	-0.159	-0.02548
100	39.4	-0.119	-1.523e-05	-0.119	-0.01523
101	39.8	-0.079	4.858e-07	-0.079	0.0004858
102	40.2	-0.039	2.166e-05	-0.039	0.02166
103	40.6	-0.004	4.085e-05	-0.004	0.04085
104	41	0	3.437e-05
105	41.4	0	2.889e-05
File............:	cv-5	-	JUN	16.2015
Time............:	17:21:06-17:21:48
	0	1	PO/PF
Lines:	105
Columns:	3
Number	Time/s	Potential/V	Current/A
1	0	0	1.658e-05
2	0.2	0	1.498e-05
3	0.6	0.005	1.768e-05
4	1	0.041	3.864e-05	0.041	0.03864
5	1.4	0.081	5.55e-05	0.081	0.0555
6	1.8	0.121	6.602e-05	0.121	0.06602
7	2.2	0.161	7.168e-05	0.161	0.07168
8	2.6	0.201	7.449e-05	0.201	0.07449
9	3	0.241	7.591e-05	0.241	0.07591
10	3.4	0.281	7.662e-05	0.281	0.07662
11	3.8	0.321	7.699e-05	0.321	0.07699
12	4.2	0.361	7.703e-05	0.361	0.07703
13	4.6	0.401	7.675e-05	0.401	0.07675
14	5	0.441	7.622e-05	0.441	0.07622
15	5.4	0.481	7.543e-05	0.481	0.07543
16	5.8	0.521	7.44e-05	0.521	0.0744
17	6.2	0.561	7.334e-05	0.561	0.07334
18	6.6	0.601	7.23e-05	0.601	0.0723
19	7	0.641	7.146e-05	0.641	0.07146
20	7.4	0.681	7.094e-05	0.681	0.07094
21	7.8	0.721	7.077e-05	0.721	0.07077
22	8.2	0.761	7.073e-05	0.761	0.07073
23	8.6	0.801	7.06e-05	0.801	0.0706
24	9	0.841	7.021e-05	0.841	0.07021
25	9.4	0.881	6.974e-05	0.881	0.06974
26	9.8	0.921	6.912e-05	0.921	0.06912
27	10.2	0.961	6.848e-05	0.961	0.06848
28	10.6	0.991	6.72e-05	0.991	0.0672
29	11	0.959	6.319e-05	0.959	0.06319
30	11.4	0.919	5.97e-05	0.919	0.0597
31	11.8	0.879	5.67e-05	0.879	0.0567
32	12.2	0.839	5.404e-05	0.839	0.05404
33	12.6	0.799	5.171e-05	0.799	0.05171
34	13	0.759	4.971e-05	0.759	0.04971
35	13.4	0.719	4.791e-05	0.719	0.04791
36	13.8	0.679	4.63e-05	0.679	0.0463
37	14.2	0.639	4.474e-05	0.639	0.04474
38	14.6	0.599	4.329e-05	0.599	0.04329
39	15	0.559	4.19e-05	0.559	0.0419
40	15.4	0.519	4.048e-05	0.519	0.04048
41	15.8	0.479	3.909e-05	0.479	0.03909
42	16.2	0.439	3.763e-05	0.439	0.03763
43	16.6	0.399	3.607e-05	0.399	0.03607
44	17	0.359	3.438e-05	0.359	0.03438
45	17.4	0.319	3.215e-05	0.319	0.03215
46	17.8	0.279	2.996e-05	0.279	0.02996
47	18.2	0.239	2.762e-05	0.239	0.02762
48	18.6	0.199	2.391e-05	0.199	0.02391
49	19	0.159	1.831e-05	0.159	0.01831
50	19.4	0.119	9.766e-06	0.119	0.009766
51	19.8	0.079	-2.598e-06	0.079	-0.002598
52	20.2	0.039	-1.899e-05	0.039	-0.01899
53	20.6	-0.001	-3.786e-05	-0.001	-0.03786
54	21	-0.041	-5.652e-05	-0.041	-0.05652
55	21.4	-0.081	-7.193e-05	-0.081	-0.07193
56	21.8	-0.121	-8.285e-05	-0.121	-0.08285
57	22.2	-0.161	-8.957e-05	-0.161	-0.08957
58	22.6	-0.201	-9.304e-05	-0.201	-0.09304
59	23	-0.241	-9.427e-05	-0.241	-0.09427
60	23.4	-0.281	-9.399e-05	-0.281	-0.09399
61	23.8	-0.321	-9.274e-05	-0.321	-0.09274
62	24.2	-0.361	-9.092e-05	-0.361	-0.09092
63	24.6	-0.401	-8.883e-05	-0.401	-0.08883
64	25	-0.441	-8.665e-05	-0.441	-0.08665
65	25.4	-0.481	-8.442e-05	-0.481	-0.08442
66	25.8	-0.521	-8.222e-05	-0.521	-0.08222
67	26.2	-0.561	-8.004e-05	-0.561	-0.08004
68	26.6	-0.601	-7.797e-05	-0.601	-0.07797
69	27	-0.641	-7.596e-05	-0.641	-0.07596
70	27.4	-0.681	-7.413e-05	-0.681	-0.07413
71	27.8	-0.721	-7.248e-05	-0.721	-0.07248
72	28.2	-0.761	-7.106e-05	-0.761	-0.07106
73	28.6	-0.801	-6.983e-05	-0.801	-0.06983
74	29	-0.841	-6.871e-05	-0.841	-0.06871
75	29.4	-0.881	-6.775e-05	-0.881	-0.06775
76	29.8	-0.921	-6.686e-05	-0.921	-0.06686
77	30.2	-0.961	-6.602e-05	-0.961	-0.06602
78	30.6	-0.99	-6.476e-05	-0.99	-0.06476
79	31	-0.959	-6.147e-05	-0.959	-0.06147
80	31.4	-0.919	-5.857e-05	-0.919	-0.05857
81	31.8	-0.879	-5.608e-05	-0.879	-0.05608
82	32.2	-0.839	-5.385e-05	-0.839	-0.05385
83	32.6	-0.799	-5.184e-05	-0.799	-0.05184
84	33	-0.759	-5.002e-05	-0.759	-0.05002
85	33.4	-0.719	-4.833e-05	-0.719	-0.04833
86	33.8	-0.679	-4.672e-05	-0.679	-0.04672
87	34.2	-0.639	-4.519e-05	-0.639	-0.04519
88	34.6	-0.599	-4.377e-05	-0.599	-0.04377
89	35	-0.559	-4.236e-05	-0.559	-0.04236
90	35.4	-0.519	-4.1e-05	-0.519	-0.041
91	35.8	-0.479	-3.965e-05	-0.479	-0.03965
92	36.2	-0.439	-3.828e-05	-0.439	-0.03828
93	36.6	-0.399	-3.684e-05	-0.399	-0.03684
94	37	-0.359	-3.522e-05	-0.359	-0.03522
95	37.4	-0.319	-3.347e-05	-0.319	-0.03347
96	37.8	-0.279	-3.151e-05	-0.279	-0.03151
97	38.2	-0.239	-2.901e-05	-0.239	-0.02901
98	38.6	-0.199	-2.571e-05	-0.199	-0.02571
99	39	-0.159	-2.08e-05	-0.159	-0.0208
100	39.4	-0.119	-1.311e-05	-0.119	-0.01311
101	39.8	-0.079	-1.42e-06	-0.079	-0.00142
102	40.2	-0.039	1.432e-05	-0.039	0.01432
103	40.6	-0.004	2.869e-05	-0.004	0.02869
104	41	0	2.532e-05
105	41.4	0	2.178e-05
File............:	cv-7	-	JUN	16.2015
Time............:	17:17:52-17:18:34
	0	1	PO/PF
Lines:	105
Columns:	3
Number	Time/s	Potential/V	Current/A
1	0	0	3.03e-05
2	0.2	0	2.739e-05
3	0.6	0.005	3.303e-05	0.04	33.03
4	1	0.041	7.468e-05	0.041	0.07468
5	1.4	0.081	0.0001055	0.081	0.1055
6	1.8	0.121	0.0001227	0.121	0.1227
7	2.2	0.161	0.0001291	0.161	0.1291
8	2.6	0.201	0.0001293	0.201	0.1293
9	3	0.241	0.0001268	0.241	0.1268
10	3.4	0.281	0.0001234	0.281	0.1234
11	3.8	0.321	0.0001197	0.321	0.1197
12	4.2	0.361	0.0001159	0.361	0.1159
13	4.6	0.401	0.0001123	0.401	0.1123
14	5	0.441	0.0001089	0.441	0.1089
15	5.4	0.481	0.0001059	0.481	0.1059
16	5.8	0.521	0.0001037	0.521	0.1037
17	6.2	0.561	0.0001028	0.561	0.1028
18	6.6	0.601	0.0001032	0.601	0.1032
19	7	0.641	0.0001039	0.641	0.1039
20	7.4	0.681	0.0001039	0.681	0.1039
21	7.8	0.721	0.000103	0.721	0.103
22	8.2	0.761	0.0001015	0.761	0.1015
23	8.6	0.801	9.958e-05	0.801	0.09958
24	9	0.841	9.762e-05	0.841	0.09762
25	9.4	0.881	9.562e-05	0.881	0.09562
26	9.8	0.921	9.381e-05	0.921	0.09381
27	10.2	0.961	9.207e-05	0.961	0.09207
28	10.6	0.991	8.988e-05	0.991	0.08988
29	11	0.959	8.57e-05	0.959	0.0857
30	11.4	0.919	8.236e-05	0.919	0.08236
31	11.8	0.879	7.951e-05	0.879	0.07951
32	12.2	0.839	7.689e-05	0.839	0.07689
33	12.6	0.799	7.439e-05	0.799	0.07439
34	13	0.759	7.208e-05	0.759	0.07208
35	13.4	0.719	6.986e-05	0.719	0.06986
36	13.8	0.679	6.777e-05	0.679	0.06777
37	14.2	0.639	6.563e-05	0.639	0.06563
38	14.6	0.599	6.355e-05	0.599	0.06355
39	15	0.559	6.149e-05	0.559	0.06149
40	15.4	0.519	5.946e-05	0.519	0.05946
41	15.8	0.479	5.751e-05	0.479	0.05751
42	16.2	0.439	5.563e-05	0.439	0.05563
43	16.6	0.399	5.379e-05	0.399	0.05379
44	17	0.359	5.198e-05	0.359	0.05198
45	17.4	0.319	5.004e-05	0.319	0.05004
46	17.8	0.279	4.779e-05	0.279	0.04779
47	18.2	0.239	4.474e-05	0.239	0.04474
48	18.6	0.199	3.976e-05	0.199	0.03976
49	19	0.159	3.064e-05	0.159	0.03064
50	19.4	0.119	1.579e-05	0.119	0.01579
51	19.8	0.079	-7.467e-06	0.079	-0.007467
52	20.2	0.039	-3.899e-05	0.039	-0.03899
53	20.6	-0.001	-7.573e-05	-0.001	-0.07573
54	21	-0.041	-0.0001111	-0.041	-0.1111
55	21.4	-0.081	-0.0001383	-0.081	-0.1383
56	21.8	-0.121	-0.0001546	-0.121	-0.1546
57	22.2	-0.161	-0.0001612	-0.161	-0.1612
58	22.6	-0.201	-0.0001612	-0.201	-0.1612
59	23	-0.241	-0.0001574	-0.241	-0.1574
60	23.4	-0.281	-0.0001519	-0.281	-0.1519
61	23.8	-0.321	-0.0001458	-0.321	-0.1458
62	24.2	-0.361	-0.0001396	-0.361	-0.1396
63	24.6	-0.401	-0.0001335	-0.401	-0.1335
64	25	-0.441	-0.0001277	-0.441	-0.1277
65	25.4	-0.481	-0.0001222	-0.481	-0.1222
66	25.8	-0.521	-0.0001171	-0.521	-0.1171
67	26.2	-0.561	-0.0001125	-0.561	-0.1125
68	26.6	-0.601	-0.0001084	-0.601	-0.1084
69	27	-0.641	-0.0001049	-0.641	-0.1049
70	27.4	-0.681	-0.0001019	-0.681	-0.1019
71	27.8	-0.721	-9.919e-05	-0.721	-0.09919
72	28.2	-0.761	-9.685e-05	-0.761	-0.09685
73	28.6	-0.801	-9.476e-05	-0.801	-0.09476
74	29	-0.841	-9.265e-05	-0.841	-0.09265
75	29.4	-0.881	-9.069e-05	-0.881	-0.09069
76	29.8	-0.921	-8.888e-05	-0.921	-0.08888
77	30.2	-0.961	-8.731e-05	-0.961	-0.08731
78	30.6	-0.99	-8.523e-05	-0.99	-0.08523
79	31	-0.959	-8.091e-05	-0.959	-0.08091
80	31.4	-0.919	-7.749e-05	-0.919	-0.07749
81	31.8	-0.879	-7.454e-05	-0.879	-0.07454
82	32.2	-0.839	-7.19e-05	-0.839	-0.0719
83	32.6	-0.799	-6.959e-05	-0.799	-0.06959
84	33	-0.759	-6.759e-05	-0.759	-0.06759
85	33.4	-0.719	-6.571e-05	-0.719	-0.06571
86	33.8	-0.679	-6.417e-05	-0.679	-0.06417
87	34.2	-0.639	-6.272e-05	-0.639	-0.06272
88	34.6	-0.599	-6.135e-05	-0.599	-0.06135
89	35	-0.559	-6.007e-05	-0.559	-0.06007
90	35.4	-0.519	-5.877e-05	-0.519	-0.05877
91	35.8	-0.479	-5.751e-05	-0.479	-0.05751
92	36.2	-0.439	-5.615e-05	-0.439	-0.05615
93	36.6	-0.399	-5.471e-05	-0.399	-0.05471
94	37	-0.359	-5.311e-05	-0.359	-0.05311
95	37.4	-0.319	-5.117e-05	-0.319	-0.05117
96	37.8	-0.279	-4.873e-05	-0.279	-0.04873
97	38.2	-0.239	-4.536e-05	-0.239	-0.04536
98	38.6	-0.199	-4.036e-05	-0.199	-0.04036
99	39	-0.159	-3.232e-05	-0.159	-0.03232
100	39.4	-0.119	-1.885e-05	-0.119	-0.01885
101	39.8	-0.079	2.8e-06	-0.079	0.0028
102	40.2	-0.039	3.299e-05	-0.039	0.03299
103	40.6	-0.004	6.061e-05	-0.004	0.06061
104	41	0	5.113e-05
105	41.4	0	4.303e-05
					0
									no ring
									6 mm
									9 mm

## Sheet: Sheet1
File............: 1	- JUL,14.2015
System..........:
Temperature.....: u	nknown
Time............: 1	3:31:12-13:32:14
Slewrate........: 1	00mV/s
Comment.........:
Electr.area/sqcm:
	0.0000, 1.0000	PO/PF
Lines: 77
Columns: 3
Number Time/s	Potential/V	Current/A
1 0	0	2.093e-05
2 0.3974	0.022	3.921e-05
3 1.1923	0.099	8.508e-05
4 1.9872	0.179	9.706e-05
5 2.7821	0.258	9.458e-05
6 3.577	0.338	8.961e-05
7 4.3719	0.417	8.461e-05
8 5.1668	0.497	8.01e-05
9 5.9617	0.576	7.73e-05										Control
10 6.7566	0.656	7.753e-05
11 7.5515	0.735	7.843e-05
12 8.3464	0.815	7.75e-05
13 9.1413	0.894	7.542e-05
14 9.9362	0.972	7.32e-05
15 10.7311	0.947	6.745e-05
16 11.526	0.867	6.193e-05
17 12.3209	0.788	5.763e-05
18 13.1158	0.708	5.421e-05
19 13.9107	0.629	5.143e-05
20 14.7056	0.549	4.887e-05
21 15.5005	0.47	4.633e-05
22 16.2954	0.39	4.354e-05
23 17.0903	0.311	4.016e-05
24 17.8852	0.231	3.47e-05
25 18.6801	0.152	2.222e-05
26 19.475	0.072	-8.438e-06			0.072	-0.008438
27 20.2699	-0.007	-5.888e-05			-0.007	-0.05888
28 21.0648	-0.087	-0.0001037			-0.087	-0.1037
29 21.8597	-0.166	-0.0001196			-0.166	-0.1196
30 22.6546	-0.246	-0.0001164			-0.246	-0.1164
31 23.4495	-0.325	-0.0001083			-0.325	-0.1083
32 24.2444	-0.405	-9.99e-05			-0.405	-0.0999
33 25.0393	-0.484	-9.252e-05			-0.484	-0.09252
34 25.8342	-0.564	-8.615e-05			-0.564	-0.08615
35 26.6291	-0.643	-8.107e-05			-0.643	-0.08107
36 27.424	-0.723	-7.712e-05			-0.723	-0.07712
37 28.2189	-0.802	-7.403e-05			-0.802	-0.07403
38 29.0138	-0.882	-7.141e-05			-0.882	-0.07141
39 29.8087	-0.961	-6.926e-05			-0.961	-0.06926
40 30.6036	-0.959	-6.494e-05			-0.959	-0.06494
41 31.3985	-0.88	-6.024e-05			-0.88	-0.06024
42 32.1934	-0.8	-5.643e-05			-0.8	-0.05643
43 32.9883	-0.721	-5.335e-05			-0.721	-0.05335
44 33.7832	-0.641	-5.055e-05			-0.641	-0.05055
45 34.5781	-0.562	-4.825e-05			-0.562	-0.04825
46 35.373	-0.482	-4.588e-05			-0.482	-0.04588
47 36.1679	-0.403	-4.341e-05			-0.403	-0.04341
48 36.9628	-0.323	-4.036e-05			-0.323	-0.04036
49 37.7577	-0.244	-3.586e-05			-0.244	-0.03586
50 38.5526	-0.164	-2.651e-05			-0.164	-0.02651
51 39.3475	-0.085	-2.073e-06			-0.085	-0.002073
52 40.1424	-0.005	4.443e-05			-0.005	0.04443
53 40.9373	0.074	8.981e-05			0.074	0.08981
54 41.7322	0.153	0.0001079			0.153	0.1079
55 42.5271	0.233	0.0001067			0.233	0.1067
56 43.322	0.313	0.0001006			0.313	0.1006
57 44.1169	0.392	9.398e-05			0.392	0.09398
58 44.9118	0.471	8.793e-05			0.471	0.08793
59 45.7067	0.551	8.368e-05			0.551	0.08368
60 46.5016	0.63	8.275e-05			0.63	0.08275
61 47.2965	0.71	8.271e-05			0.71	0.08271
62 48.0914	0.789	8.102e-05			0.789	0.08102
63 48.8863	0.869	7.833e-05			0.869	0.07833
64 49.6812	0.948	7.567e-05			0.948	0.07567
65 50.4761	0.97	7.104e-05			0.97	0.07104
66 51.271	0.893	6.478e-05			0.893	0.06478
67 52.0659	0.813	6.007e-05			0.813	0.06007
68 52.8608	0.734	5.624e-05			0.734	0.05624
69 53.6557	0.654	5.299e-05			0.654	0.05299
70 54.4506	0.575	5.02e-05			0.575	0.0502
71 55.2455	0.495	4.744e-05			0.495	0.04744
72 56.0404	0.416	4.476e-05			0.416	0.04476
73 56.8353	0.336	4.166e-05			0.336	0.04166
74 57.6302	0.257	3.719e-05			0.257	0.03719
75 58.4251	0.177	2.772e-05			0.177	0.02772
76 59.22	0.098	4.227e-06			0.098	0.004227
77 60.0149	0.021	-3.811e-05			0.021	-0.03811
File............: 2	- JUL,14.2015
Time............: 1	3:37:54-13:38:56
	0.0000, 1.0000	PO/PF
Lines: 77
Columns: 3
Number Time/s	Potential/V	Current/A
1 0	0	1.486e-05
2 0.3974	0.022	2.673e-05
3 1.1923	0.1	5.809e-05
4 1.9872	0.179	6.924e-05
5 2.7821	0.259	7.258e-05
6 3.577	0.338	7.357e-05
7 4.3719	0.418	7.348e-05
8 5.1668	0.497	7.299e-05
9 5.9617	0.577	7.355e-05
10 6.7566	0.656	7.576e-05
11 7.5515	0.736	7.725e-05
12 8.3464	0.815	7.686e-05
13 9.1413	0.895	7.558e-05
14 9.9362	0.972	7.4e-05
15 10.7311	0.946	6.781e-05
16 11.526	0.867	6.15e-05
17 12.3209	0.787	5.635e-05
18 13.1158	0.708	5.199e-05
19 13.9107	0.629	4.825e-05
20 14.7056	0.549	4.46e-05
21 15.5005	0.47	4.103e-05
22 16.2954	0.39	3.727e-05
23 17.0903	0.311	3.308e-05
24 17.8852	0.231	2.82e-05
25 18.6801	0.152	1.898e-05
26 19.475	0.072	-3.598e-06			0.072	-0.003598
27 20.2699	-0.007	-4.119e-05			-0.007	-0.04119
28 21.0648	-0.087	-7.644e-05			-0.087	-0.07644
29 21.8597	-0.166	-9.278e-05			-0.166	-0.09278
30 22.6546	-0.246	-9.481e-05			-0.246	-0.09481
31 23.4495	-0.325	-9.166e-05			-0.325	-0.09166
32 24.2444	-0.405	-8.74e-05			-0.405	-0.0874
33 25.0393	-0.484	-8.307e-05			-0.484	-0.08307
34 25.8342	-0.564	-7.923e-05			-0.564	-0.07923
35 26.6291	-0.643	-7.609e-05			-0.643	-0.07609
36 27.424	-0.723	-7.358e-05			-0.723	-0.07358
37 28.2189	-0.802	-7.162e-05			-0.802	-0.07162
38 29.0138	-0.882	-6.994e-05			-0.882	-0.06994
39 29.8087	-0.961	-6.858e-05			-0.961	-0.06858
40 30.6036	-0.959	-6.414e-05			-0.959	-0.06414
41 31.3985	-0.88	-5.843e-05			-0.88	-0.05843
42 32.1934	-0.8	-5.373e-05			-0.8	-0.05373
43 32.9883	-0.721	-4.967e-05			-0.721	-0.04967
44 33.7832	-0.641	-4.627e-05			-0.641	-0.04627
45 34.5781	-0.562	-4.323e-05			-0.562	-0.04323
46 35.373	-0.482	-4.017e-05			-0.482	-0.04017
47 36.1679	-0.403	-3.709e-05			-0.403	-0.03709
48 36.9628	-0.323	-3.35e-05			-0.323	-0.0335
49 37.7577	-0.244	-2.882e-05			-0.244	-0.02882
50 38.5526	-0.164	-2.114e-05			-0.164	-0.02114
51 39.3475	-0.085	-4.299e-06			-0.085	-0.004299
52 40.1424	-0.005	2.795e-05			-0.005	0.02795
53 40.9373	0.074	5.988e-05			0.074	0.05988
54 41.7322	0.154	7.498e-05			0.154	0.07498
55 42.5271	0.233	7.925e-05			0.233	0.07925
56 43.322	0.313	8.013e-05			0.313	0.08013
57 44.1169	0.392	7.964e-05			0.392	0.07964
58 44.9118	0.472	7.871e-05			0.472	0.07871
59 45.7067	0.551	7.871e-05			0.551	0.07871
60 46.5016	0.631	8.036e-05			0.631	0.08036
61 47.2965	0.71	8.123e-05			0.71	0.08123
62 48.0914	0.79	8.032e-05			0.79	0.08032
63 48.8863	0.869	7.853e-05			0.869	0.07853
64 49.6812	0.949	7.663e-05			0.949	0.07663
65 50.4761	0.971	7.218e-05			0.971	0.07218
66 51.271	0.892	6.5e-05			0.892	0.065
67 52.0659	0.813	5.94e-05			0.813	0.0594
68 52.8608	0.733	5.47e-05			0.733	0.0547
69 53.6557	0.654	5.059e-05			0.654	0.05059
70 54.4506	0.574	4.67e-05			0.574	0.0467
71 55.2455	0.495	4.297e-05			0.495	0.04297
72 56.0404	0.415	3.909e-05			0.415	0.03909
73 56.8353	0.336	3.482e-05			0.336	0.03482
74 57.6302	0.257	3.004e-05			0.257	0.03004
75 58.4251	0.177	2.305e-05			0.177	0.02305
76 59.22	0.098	5.914e-06			0.098	0.005914
77 60.0149	0.021	-2.56e-05			0.021	-0.0256
File............: 3	- JUL,14.2015
Time............: 1	3:46:16-13:47:18
	0.0000, 1.0000	PO/PF
Lines: 77
Columns: 3
Number Time/s	Potential/V	Current/A
1 0	0	1.528e-05
2 0.3974	0.022	2.766e-05
3 1.1923	0.1	6.161e-05
4 1.9872	0.179	7.617e-05
5 2.7821	0.259	8.128e-05
6 3.577	0.338	8.228e-05
7 4.3719	0.418	8.081e-05
8 5.1668	0.497	7.896e-05
9 5.9617	0.577	7.967e-05
10 6.7566	0.656	8.231e-05
11 7.5515	0.736	8.271e-05
12 8.3464	0.815	8.094e-05
13 9.1413	0.895	7.85e-05
14 9.9362	0.972	7.586e-05
15 10.7311	0.947	6.972e-05
16 11.526	0.867	6.41e-05
17 12.3209	0.787	5.926e-05
18 13.1158	0.708	5.5e-05
19 13.9107	0.629	5.109e-05
20 14.7056	0.549	4.749e-05
21 15.5005	0.47	4.426e-05
22 16.2954	0.39	4.085e-05
23 17.0903	0.311	3.691e-05
24 17.8852	0.231	3.107e-05
25 18.6801	0.152	2.037e-05
26 19.475	0.072	-3.969e-06			0.072	-0.003969
27 20.2699	-0.007	-4.406e-05			-0.007	-0.04406
28 21.0648	-0.087	-8.273e-05			-0.087	-0.08273
29 21.8597	-0.166	-0.0001019			-0.166	-0.1019
30 22.6546	-0.246	-0.000105			-0.246	-0.105
31 23.4495	-0.325	-0.0001012			-0.325	-0.1012
32 24.2444	-0.405	-9.521e-05			-0.405	-0.09521
33 25.0393	-0.484	-8.888e-05			-0.484	-0.08888
34 25.8342	-0.564	-8.337e-05			-0.564	-0.08337
35 26.6291	-0.643	-7.913e-05			-0.643	-0.07913
36 27.424	-0.723	-7.595e-05			-0.723	-0.07595
37 28.2189	-0.802	-7.317e-05			-0.802	-0.07317
38 29.0138	-0.882	-7.056e-05			-0.882	-0.07056
39 29.8087	-0.961	-6.822e-05			-0.961	-0.06822
40 30.6036	-0.959	-6.257e-05			-0.959	-0.06257
41 31.3985	-0.88	-5.636e-05			-0.88	-0.05636
42 32.1934	-0.8	-5.2e-05			-0.8	-0.052
43 32.9883	-0.721	-4.855e-05			-0.721	-0.04855
44 33.7832	-0.641	-4.587e-05			-0.641	-0.04587
45 34.5781	-0.562	-4.368e-05			-0.562	-0.04368
46 35.373	-0.482	-4.143e-05			-0.482	-0.04143
47 36.1679	-0.403	-3.881e-05			-0.403	-0.03881
48 36.9628	-0.323	-3.536e-05			-0.323	-0.03536
49 37.7577	-0.244	-3.025e-05			-0.244	-0.03025
50 38.5526	-0.164	-2.168e-05			-0.164	-0.02168
51 39.3475	-0.085	-4.573e-06			-0.085	-0.004573
52 40.1424	-0.005	2.903e-05			-0.005	0.02903
53 40.9373	0.074	6.467e-05			0.074	0.06467
54 41.7322	0.154	8.412e-05			0.154	0.08412
55 42.5271	0.233	9.09e-05			0.233	0.0909
56 43.322	0.313	9.172e-05			0.313	0.09172
57 44.1169	0.392	8.954e-05			0.392	0.08954
58 44.9118	0.472	8.639e-05			0.472	0.08639
59 45.7067	0.551	8.538e-05			0.551	0.08538
60 46.5016	0.631	8.707e-05			0.631	0.08707
61 47.2965	0.71	8.682e-05			0.71	0.08682
62 48.0914	0.79	8.449e-05			0.79	0.08449
63 48.8863	0.869	8.131e-05			0.869	0.08131
64 49.6812	0.949	7.831e-05			0.949	0.07831
65 50.4761	0.971	7.333e-05			0.971	0.07333
66 51.271	0.892	6.694e-05			0.892	0.06694
67 52.0659	0.813	6.19e-05			0.813	0.0619
68 52.8608	0.733	5.75e-05			0.733	0.0575
69 53.6557	0.654	5.345e-05			0.654	0.05345
70 54.4506	0.574	4.971e-05			0.574	0.04971
71 55.2455	0.495	4.628e-05			0.495	0.04628
72 56.0404	0.416	4.294e-05			0.416	0.04294
73 56.8353	0.336	3.902e-05			0.336	0.03902
74 57.6302	0.257	3.381e-05			0.257	0.03381
75 58.4251	0.177	2.526e-05			0.177	0.02526
76 59.22	0.098	5.661e-06			0.098	0.005661
77 60.0149	0.021	-2.894e-05			0.021	-0.02894
File............: 4	- JUL,14.2015
Time............: 1	3:52:16-13:53:18
	0.0000, 1.0000	PO/PF
Lines: 77
Columns: 3
Number Time/s	Potential/V	Current/A
1 0	0	1.407e-05			0	0.01407
2 0.3974	0.022	2.508e-05			0.022	0.02508
3 1.1923	0.1	5.695e-05			0.1	0.05695
4 1.9872	0.179	7.163e-05			0.179	0.07163
5 2.7821	0.259	7.661e-05			0.259	0.07661
6 3.577	0.338	7.808e-05			0.338	0.07808
7 4.3719	0.418	7.787e-05			0.418	0.07787
8 5.1668	0.497	7.66e-05			0.497	0.0766
9 5.9617	0.577	7.459e-05			0.577	0.07459
10 6.7566	0.656	7.214e-05			0.656	0.07214
11 7.5515	0.736	6.975e-05			0.736	0.06975
12 8.3464	0.815	6.781e-05			0.815	0.06781
13 9.1413	0.895	6.621e-05			0.895	0.06621
14 9.9362	0.972	6.463e-05			0.972	0.06463
15 10.7311	0.946	5.897e-05			0.946	0.05897
16 11.526	0.867	5.34e-05			0.867	0.0534
17 12.3209	0.787	4.928e-05			0.787	0.04928
18 13.1158	0.708	4.591e-05			0.708	0.04591
19 13.9107	0.629	4.299e-05			0.629	0.04299
20 14.7056	0.549	4.032e-05			0.549	0.04032
21 15.5005	0.47	3.767e-05			0.47	0.03767
22 16.2954	0.39	3.464e-05			0.39	0.03464
23 17.0903	0.311	3.069e-05			0.311	0.03069
24 17.8852	0.231	2.567e-05			0.231	0.02567
25 18.6801	0.152	1.68e-05			0.152	0.0168
26 19.475	0.072	-1.969e-06			0.072	-0.001969
27 20.2699	-0.007	-3.295e-05			-0.007	-0.03295
28 21.0648	-0.087	-6.234e-05			-0.087	-0.06234
29 21.8597	-0.166	-7.705e-05			-0.166	-0.07705
30 22.6546	-0.246	-8.208e-05			-0.246	-0.08208
31 23.4495	-0.325	-8.352e-05			-0.325	-0.08352
32 24.2444	-0.405	-8.321e-05			-0.405	-0.08321
33 25.0393	-0.484	-8.189e-05			-0.484	-0.08189
34 25.8342	-0.564	-8.058e-05			-0.564	-0.08058
35 26.6291	-0.643	-8.079e-05			-0.643	-0.08079
36 27.424	-0.723	-8.261e-05			-0.723	-0.08261
37 28.2189	-0.802	-8.385e-05			-0.802	-0.08385
38 29.0138	-0.882	-8.359e-05			-0.882	-0.08359
39 29.8087	-0.961	-8.216e-05			-0.961	-0.08216
40 30.6036	-0.959	-7.567e-05			-0.959	-0.07567
41 31.3985	-0.88	-6.797e-05			-0.88	-0.06797
42 32.1934	-0.8	-6.166e-05			-0.8	-0.06166
43 32.9883	-0.721	-5.641e-05			-0.721	-0.05641
44 33.7832	-0.641	-5.186e-05			-0.641	-0.05186
45 34.5781	-0.562	-4.787e-05			-0.562	-0.04787
46 35.373	-0.482	-4.415e-05			-0.482	-0.04415
47 36.1679	-0.403	-4.042e-05			-0.403	-0.04042
48 36.9628	-0.323	-3.637e-05			-0.323	-0.03637
49 37.7577	-0.244	-3.129e-05			-0.244	-0.03129
50 38.5526	-0.164	-2.258e-05			-0.164	-0.02258
51 39.3475	-0.085	-4.059e-06			-0.085	-0.004059
52 40.1424	-0.005	2.729e-05			-0.005	0.02729
53 40.9373	0.074	5.954e-05			0.074	0.05954
54 41.7322	0.154	7.765e-05			0.154	0.07765
55 42.5271	0.233	8.368e-05			0.233	0.08368
56 43.322	0.313	8.511e-05			0.313	0.08511
57 44.1169	0.392	8.448e-05			0.392	0.08448
58 44.9118	0.472	8.273e-05			0.472	0.08273
59 45.7067	0.551	8.02e-05			0.551	0.0802
60 46.5016	0.631	7.723e-05			0.631	0.07723
61 47.2965	0.71	7.426e-05			0.71	0.07426
62 48.0914	0.79	7.173e-05			0.79	0.07173
63 48.8863	0.869	6.965e-05			0.869	0.06965
64 49.6812	0.949	6.791e-05			0.949	0.06791
65 50.4761	0.971	6.355e-05			0.971	0.06355
66 51.271	0.892	5.694e-05			0.892	0.05694
67 52.0659	0.813	5.214e-05			0.813	0.05214			Ring device
68 52.8608	0.733	4.83e-05			0.733	0.0483
69 53.6557	0.654	4.512e-05			0.654	0.04512
70 54.4506	0.574	4.226e-05			0.574	0.04226
71 55.2455	0.495	3.955e-05			0.495	0.03955
72 56.0404	0.416	3.656e-05			0.416	0.03656
73 56.8353	0.336	3.277e-05			0.336	0.03277
74 57.6302	0.257	2.806e-05			0.257	0.02806
75 58.4251	0.177	2.053e-05			0.177	0.02053
76 59.22	0.098	5.547e-06			0.098	0.005547
77 60.0149	0.021	-2.097e-05			0.021	-0.02097
File............: b	are-1 - JUL,14.2	15
Time............: 1	1:03:53-11:04:55
	0.0000, 1.0000	PO/PF
Lines: 77
Columns: 3
Number Time/s	Potential/V	Current/A
1 0	0	3.406e-05			0	0.03406
2 0.3974	0.022	8.534e-05			0.022	0.08534
3 1.1923	0.1	0.0001656			0.1	0.1656
4 1.9872	0.179	0.0001609			0.179	0.1609
5 2.7821	0.259	0.0001373			0.259	0.1373
6 3.577	0.338	0.0001173			0.338	0.1173
7 4.3719	0.418	0.0001041			0.418	0.1041
8 5.1668	0.497	9.508e-05			0.497	0.09508
9 5.9617	0.577	8.967e-05			0.577	0.08967
10 6.7566	0.656	8.581e-05			0.656	0.08581
11 7.5515	0.736	8.099e-05			0.736	0.08099
12 8.3464	0.815	7.71e-05			0.815	0.0771
13 9.1413	0.895	7.406e-05			0.895	0.07406
14 9.9362	0.972	7.158e-05			0.972	0.07158
15 10.7311	0.946	6.831e-05			0.946	0.06831
16 11.526	0.867	6.574e-05			0.867	0.06574
17 12.3209	0.788	6.378e-05			0.788	0.06378
18 13.1158	0.708	6.21e-05			0.708	0.0621
19 13.9107	0.629	6.048e-05			0.629	0.06048
20 14.7056	0.549	5.879e-05			0.549	0.05879
21 15.5005	0.47	5.705e-05			0.47	0.05705
22 16.2954	0.39	5.525e-05			0.39	0.05525
23 17.0903	0.311	5.273e-05			0.311	0.05273
24 17.8852	0.231	4.58e-05			0.231	0.0458
25 18.6801	0.152	2.214e-05			0.152	0.02214
26 19.475	0.072	-4.263e-05			0.072	-0.04263
27 20.2699	-0.007	-0.000144			-0.007	-0.144
28 21.0648	-0.087	-0.0002037			-0.087	-0.2037
29 21.8597	-0.166	-0.0001968			-0.166	-0.1968
30 22.6546	-0.246	-0.0001705			-0.246	-0.1705
31 23.4495	-0.325	-0.0001443			-0.325	-0.1443
32 24.2444	-0.405	-0.0001248			-0.405	-0.1248
33 25.0393	-0.484	-0.0001114			-0.484	-0.1114
34 25.8342	-0.564	-0.0001019			-0.564	-0.1019
35 26.6291	-0.643	-9.501e-05			-0.643	-0.09501
36 27.424	-0.723	-8.949e-05			-0.723	-0.08949
37 28.2189	-0.802	-8.503e-05			-0.802	-0.08503
38 29.0138	-0.882	-8.187e-05			-0.882	-0.08187
39 29.8087	-0.961	-8.016e-05			-0.961	-0.08016
40 30.6036	-0.959	-7.562e-05			-0.959	-0.07562
41 31.3985	-0.88	-7.125e-05			-0.88	-0.07125
42 32.1934	-0.8	-6.85e-05			-0.8	-0.0685
43 32.9883	-0.721	-6.633e-05			-0.721	-0.06633
44 33.7832	-0.641	-6.454e-05			-0.641	-0.06454
45 34.5781	-0.562	-6.296e-05			-0.562	-0.06296
46 35.373	-0.482	-6.138e-05			-0.482	-0.06138
47 36.1679	-0.403	-5.963e-05			-0.403	-0.05963
48 36.9628	-0.323	-5.742e-05			-0.323	-0.05742
49 37.7577	-0.244	-5.306e-05			-0.244	-0.05306
50 38.5526	-0.164	-3.505e-05			-0.164	-0.03505
51 39.3475	-0.085	2.18e-05			-0.085	0.0218
52 40.1424	-0.005	0.0001226			-0.005	0.1226
53 40.9373	0.074	0.0001942			0.074	0.1942
54 41.7322	0.154	0.0001941			0.154	0.1941
55 42.5271	0.233	0.0001677			0.233	0.1677
56 43.322	0.313	0.0001405			0.313	0.1405
57 44.1169	0.392	0.0001214			0.392	0.1214
58 44.9118	0.472	0.0001083			0.472	0.1083
59 45.7067	0.551	9.927e-05			0.551	0.09927
60 46.5016	0.631	9.342e-05			0.631	0.09342
61 47.2965	0.71	8.788e-05			0.71	0.08788
62 48.0914	0.79	8.306e-05			0.79	0.08306
63 48.8863	0.869	7.927e-05			0.869	0.07927
64 49.6812	0.949	7.619e-05			0.949	0.07619
65 50.4761	0.971	7.287e-05			0.971	0.07287
66 51.271	0.892	6.964e-05			0.892	0.06964
67 52.0659	0.813	6.723e-05			0.813	0.06723
68 52.8608	0.733	6.518e-05			0.733	0.06518
69 53.6557	0.654	6.338e-05			0.654	0.06338
70 54.4506	0.574	6.173e-05			0.574	0.06173
71 55.2455	0.495	6.007e-05			0.495	0.06007			裸电极
72 56.0404	0.416	5.826e-05			0.416	0.05826
73 56.8353	0.336	5.59e-05			0.336	0.0559
74 57.6302	0.257	5.075e-05			0.257	0.05075
75 58.4251	0.177	3.407e-05			0.177	0.03407
76 59.22	0.098	-1.498e-05			0.098	-0.01498
77 60.0149	0.021	-0.0001006			0.021	-0.1006
File............: b	are-2 - JUL,14.2	15
Time............: 1	1:11:23-11:12:25
	0.0000, 1.0000	PO/PF
Lines: 77
Columns: 3
Number Time/s	Potential/V	Current/A
1 0	0	2.621e-05			0	0.02621
2 0.3974	0.022	7.159e-05			0.022	0.07159
3 1.1923	0.099	0.0001433			0.099	0.1433
4 1.9872	0.179	0.0001382			0.179	0.1382
5 2.7821	0.258	0.0001153			0.258	0.1153
6 3.577	0.338	9.853e-05			0.338	0.09853
7 4.3719	0.417	8.806e-05			0.417	0.08806
8 5.1668	0.497	8.254e-05			0.497	0.08254
9 5.9617	0.576	8.584e-05			0.576	0.08584
10 6.7566	0.656	8.722e-05			0.656	0.08722
11 7.5515	0.735	8.33e-05			0.735	0.0833
12 8.3464	0.815	7.834e-05			0.815	0.07834
13 9.1413	0.894	7.471e-05			0.894	0.07471
14 9.9362	0.972	7.302e-05			0.972	0.07302
15 10.7311	0.947	6.964e-05			0.947	0.06964
16 11.526	0.867	6.641e-05			0.867	0.06641
17 12.3209	0.788	6.361e-05			0.788	0.06361
18 13.1158	0.708	6.081e-05			0.708	0.06081
19 13.9107	0.629	5.773e-05			0.629	0.05773
20 14.7056	0.549	5.588e-05			0.549	0.05588
21 15.5005	0.47	5.602e-05			0.47	0.05602
22 16.2954	0.39	5.398e-05			0.39	0.05398
23 17.0903	0.311	5.154e-05			0.311	0.05154
24 17.8852	0.231	4.593e-05			0.231	0.04593
25 18.6801	0.152	2.549e-05			0.152	0.02549
26 19.475	0.072	-3.294e-05			0.072	-0.03294
27 20.2699	-0.007	-0.0001246			-0.007	-0.1246
28 21.0648	-0.087	-0.0001803			-0.087	-0.1803
29 21.8597	-0.166	-0.000174			-0.166	-0.174
30 22.6546	-0.246	-0.0001424			-0.246	-0.1424
31 23.4495	-0.325	-0.000116			-0.325	-0.116
32 24.2444	-0.405	-0.0001013			-0.405	-0.1013
33 25.0393	-0.484	-9.19e-05			-0.484	-0.0919
34 25.8342	-0.564	-8.541e-05			-0.564	-0.08541
35 26.6291	-0.643	-8.03e-05			-0.643	-0.0803
36 27.424	-0.723	-7.531e-05			-0.723	-0.07531
37 28.2189	-0.802	-7.163e-05			-0.802	-0.07163
38 29.0138	-0.882	-6.903e-05			-0.882	-0.06903
39 29.8087	-0.961	-6.738e-05			-0.961	-0.06738
40 30.6036	-0.959	-6.254e-05			-0.959	-0.06254
41 31.3985	-0.88	-5.908e-05			-0.88	-0.05908
42 32.1934	-0.8	-5.704e-05			-0.8	-0.05704
43 32.9883	-0.721	-5.577e-05			-0.721	-0.05577
44 33.7832	-0.641	-5.411e-05			-0.641	-0.05411
45 34.5781	-0.562	-5.25e-05			-0.562	-0.0525
46 35.373	-0.482	-5.113e-05			-0.482	-0.05113
47 36.1679	-0.403	-4.967e-05			-0.403	-0.04967
48 36.9628	-0.323	-4.774e-05			-0.323	-0.04774
49 37.7577	-0.244	-4.417e-05			-0.244	-0.04417
50 38.5526	-0.164	-3.168e-05			-0.164	-0.03168
51 39.3475	-0.085	1.448e-05			-0.085	0.01448
52 40.1424	-0.005	0.0001042			-0.005	0.1042
53 40.9373	0.074	0.0001702			0.074	0.1702
54 41.7322	0.154	0.0001715			0.154	0.1715
55 42.5271	0.233	0.0001447			0.233	0.1447
56 43.322	0.313	0.0001205			0.313	0.1205
57 44.1169	0.392	0.0001049			0.392	0.1049
58 44.9118	0.471	9.478e-05			0.471	0.09478
59 45.7067	0.551	9.221e-05			0.551	0.09221
60 46.5016	0.63	9.462e-05			0.63	0.09462
61 47.2965	0.71	9.118e-05			0.71	0.09118
62 48.0914	0.789	8.531e-05			0.789	0.08531
63 48.8863	0.869	8.059e-05			0.869	0.08059
64 49.6812	0.948	7.72e-05			0.948	0.0772
65 50.4761	0.97	7.345e-05			0.97	0.07345
66 51.271	0.893	6.96e-05			0.893	0.0696
67 52.0659	0.813	6.659e-05			0.813	0.06659
68 52.8608	0.734	6.4e-05			0.734	0.064
69 53.6557	0.654	6.128e-05			0.654	0.06128
70 54.4506	0.575	5.782e-05			0.575	0.05782
71 55.2455	0.495	5.436e-05			0.495	0.05436
72 56.0404	0.416	5.186e-05			0.416	0.05186
73 56.8353	0.336	4.967e-05			0.336	0.04967
74 57.6302	0.257	4.606e-05			0.257	0.04606
75 58.4251	0.177	3.275e-05			0.177	0.03275
76 59.22	0.098	-1.055e-05			0.098	-0.01055
77 60.0149	0.021	-8.745e-05			0.021	-0.08745
File............: b	are-3 - JUL,14.2	15
Time............: 1	1:15:19-11:16:21
	0.0000, 1.0000	PO/PF
Lines: 77
Columns: 3
Number Time/s	Potential/V	Current/A
1 0	0	3.029e-05			0	0.03029
2 0.3974	0.022	7.079e-05			0.022	0.07079
3 1.1923	0.1	0.0001436			0.1	0.1436
4 1.9872	0.179	0.0001426			0.179	0.1426
5 2.7821	0.259	0.0001211			0.259	0.1211
6 3.577	0.338	0.0001041			0.338	0.1041
7 4.3719	0.418	9.253e-05			0.418	0.09253
8 5.1668	0.497	8.634e-05			0.497	0.08634
9 5.9617	0.577	8.915e-05			0.577	0.08915
10 6.7566	0.656	9.215e-05			0.656	0.09215
11 7.5515	0.736	8.834e-05			0.736	0.08834
12 8.3464	0.815	8.319e-05			0.815	0.08319
13 9.1413	0.895	7.883e-05			0.895	0.07883
14 9.9362	0.972	7.569e-05			0.972	0.07569
15 10.7311	0.946	7.144e-05			0.946	0.07144
16 11.526	0.867	6.793e-05			0.867	0.06793
17 12.3209	0.788	6.506e-05			0.788	0.06506
18 13.1158	0.708	6.227e-05			0.708	0.06227
19 13.9107	0.629	5.889e-05			0.629	0.05889
20 14.7056	0.549	5.497e-05			0.549	0.05497
21 15.5005	0.47	5.148e-05			0.47	0.05148
22 16.2954	0.39	4.913e-05			0.39	0.04913
23 17.0903	0.311	4.696e-05			0.311	0.04696
24 17.8852	0.231	4.215e-05			0.231	0.04215
25 18.6801	0.152	2.302e-05			0.152	0.02302
26 19.475	0.072	-3.158e-05			0.072	-0.03158
27 20.2699	-0.007	-0.0001181			-0.007	-0.1181
28 21.0648	-0.087	-0.0001766			-0.087	-0.1766
29 21.8597	-0.166	-0.0001774			-0.166	-0.1774
30 22.6546	-0.246	-0.0001478			-0.246	-0.1478
31 23.4495	-0.325	-0.0001197			-0.325	-0.1197
32 24.2444	-0.405	-0.0001037			-0.405	-0.1037
33 25.0393	-0.484	-9.416e-05			-0.484	-0.09416
34 25.8342	-0.564	-8.758e-05			-0.564	-0.08758
35 26.6291	-0.643	-8.219e-05			-0.643	-0.08219
36 27.424	-0.723	-7.743e-05			-0.723	-0.07743
37 28.2189	-0.802	-7.349e-05			-0.802	-0.07349
38 29.0138	-0.882	-7.042e-05			-0.882	-0.07042
39 29.8087	-0.961	-6.82e-05			-0.961	-0.0682
40 30.6036	-0.959	-6.36e-05			-0.959	-0.0636
41 31.3985	-0.88	-6.007e-05			-0.88	-0.06007
42 32.1934	-0.8	-5.755e-05			-0.8	-0.05755
43 32.9883	-0.721	-5.549e-05			-0.721	-0.05549
44 33.7832	-0.641	-5.372e-05			-0.641	-0.05372
45 34.5781	-0.562	-5.224e-05			-0.562	-0.05224
46 35.373	-0.482	-5.088e-05			-0.482	-0.05088
47 36.1679	-0.403	-4.948e-05			-0.403	-0.04948
48 36.9628	-0.323	-4.774e-05			-0.323	-0.04774
49 37.7577	-0.244	-4.441e-05			-0.244	-0.04441
50 38.5526	-0.164	-3.221e-05			-0.164	-0.03221
51 39.3475	-0.085	1.111e-05			-0.085	0.01111
52 40.1424	-0.005	9.607e-05			-0.005	0.09607
53 40.9373	0.074	0.0001634			0.074	0.1634
54 41.7322	0.154	0.0001706			0.154	0.1706
55 42.5271	0.233	0.0001477			0.233	0.1477
56 43.322	0.313	0.0001237			0.313	0.1237
57 44.1169	0.392	0.0001072			0.392	0.1072
58 44.9118	0.472	9.646e-05			0.472	0.09646
59 45.7067	0.551	9.39e-05			0.551	0.0939
60 46.5016	0.631	9.67e-05			0.631	0.0967
61 47.2965	0.71	9.378e-05			0.71	0.09378
62 48.0914	0.79	8.811e-05			0.79	0.08811
63 48.8863	0.869	8.319e-05			0.869	0.08319
64 49.6812	0.949	7.932e-05			0.949	0.07932
65 50.4761	0.971	7.536e-05			0.971	0.07536
66 51.271	0.892	7.115e-05			0.892	0.07115
67 52.0659	0.813	6.801e-05			0.813	0.06801
68 52.8608	0.734	6.508e-05			0.734	0.06508
69 53.6557	0.654	6.191e-05			0.654	0.06191
70 54.4506	0.574	5.814e-05			0.574	0.05814
71 55.2455	0.495	5.706e-05			0.495	0.05706
72 56.0404	0.416	5.694e-05			0.416	0.05694
73 56.8353	0.336	5.352e-05			0.336	0.05352
74 57.6302	0.257	4.926e-05			0.257	0.04926
75 58.4251	0.177	3.571e-05			0.177	0.03571
76 59.22	0.098	-6.358e-06			0.098	-0.006358
77 60.0149	0.021	-8.029e-05			0.021	-0.08029
File............: b	are-4 - JUL,14.2	15
Time............: 1	1:19:40-11:20:42
	0.0000, 1.0000	PO/PF
Lines: 77
Columns: 3
Number Time/s	Potential/V	Current/A
1 0	0	3.173e-05			0	0.03173
2 0.3974	0.022	7.763e-05			0.022	0.07763
3 1.1923	0.1	0.0001534			0.1	0.1534
4 1.9872	0.179	0.0001508			0.179	0.1508
5 2.7821	0.259	0.0001286			0.259	0.1286
6 3.577	0.338	0.00011			0.338	0.11
7 4.3719	0.418	9.785e-05			0.418	0.09785
8 5.1668	0.497	9.089e-05			0.497	0.09089
9 5.9617	0.577	9.112e-05			0.577	0.09112
10 6.7566	0.656	9.196e-05			0.656	0.09196
11 7.5515	0.736	8.662e-05			0.736	0.08662
12 8.3464	0.815	8.151e-05			0.815	0.08151
13 9.1413	0.895	7.802e-05			0.895	0.07802
14 9.9362	0.972	7.549e-05			0.972	0.07549
15 10.7311	0.946	7.136e-05			0.946	0.07136
16 11.526	0.867	6.798e-05			0.867	0.06798
17 12.3209	0.787	6.539e-05			0.787	0.06539
18 13.1158	0.708	6.307e-05			0.708	0.06307
19 13.9107	0.628	6.033e-05			0.628	0.06033
20 14.7056	0.549	5.729e-05			0.549	0.05729
21 15.5005	0.47	5.462e-05			0.47	0.05462
22 16.2954	0.39	5.255e-05			0.39	0.05255
23 17.0903	0.311	5.036e-05			0.311	0.05036
24 17.8852	0.231	4.462e-05			0.231	0.04462
25 18.6801	0.152	2.313e-05			0.152	0.02313
26 19.475	0.072	-3.672e-05			0.072	-0.03672
27 20.2699	-0.007	-0.00013			-0.007	-0.13
28 21.0648	-0.087	-0.0001863			-0.087	-0.1863
29 21.8597	-0.166	-0.0001822			-0.166	-0.1822
30 22.6546	-0.246	-0.0001552			-0.246	-0.1552
31 23.4495	-0.325	-0.0001266			-0.325	-0.1266
32 24.2444	-0.405	-0.0001096			-0.405	-0.1096
33 25.0393	-0.484	-9.931e-05			-0.484	-0.09931
34 25.8342	-0.564	-9.221e-05			-0.564	-0.09221
35 26.6291	-0.643	-8.625e-05			-0.643	-0.08625
36 27.424	-0.723	-8.091e-05			-0.723	-0.08091
37 28.2189	-0.802	-7.677e-05			-0.802	-0.07677
38 29.0138	-0.882	-7.41e-05			-0.882	-0.0741
39 29.8087	-0.961	-7.258e-05			-0.961	-0.07258
40 30.6036	-0.959	-6.724e-05			-0.959	-0.06724
41 31.3985	-0.88	-6.292e-05			-0.88	-0.06292
42 32.1934	-0.8	-6.039e-05			-0.8	-0.06039
43 32.9883	-0.721	-5.843e-05			-0.721	-0.05843
44 33.7832	-0.641	-5.67e-05			-0.641	-0.0567
45 34.5781	-0.562	-5.526e-05			-0.562	-0.05526
46 35.373	-0.482	-5.372e-05			-0.482	-0.05372
47 36.1679	-0.403	-5.219e-05			-0.403	-0.05219
48 36.9628	-0.323	-5.019e-05			-0.323	-0.05019
49 37.7577	-0.244	-4.644e-05			-0.244	-0.04644
50 38.5526	-0.164	-3.298e-05			-0.164	-0.03298
51 39.3475	-0.085	1.496e-05			-0.085	0.01496
52 40.1424	-0.005	0.0001074			-0.005	0.1074
53 40.9373	0.074	0.0001759			0.074	0.1759
54 41.7322	0.154	0.000179			0.154	0.179
55 42.5271	0.233	0.0001552			0.233	0.1552
56 43.322	0.313	0.0001302			0.313	0.1302
57 44.1169	0.392	0.0001128			0.392	0.1128
58 44.9118	0.472	0.0001014			0.472	0.1014
59 45.7067	0.551	9.707e-05			0.551	0.09707
60 46.5016	0.631	9.779e-05			0.631	0.09779
61 47.2965	0.71	9.319e-05			0.71	0.09319
62 48.0914	0.79	8.693e-05			0.79	0.08693
63 48.8863	0.869	8.253e-05			0.869	0.08253
64 49.6812	0.949	7.955e-05			0.949	0.07955
65 50.4761	0.971	7.571e-05			0.971	0.07571
66 51.271	0.892	7.139e-05			0.892	0.07139
67 52.0659	0.813	6.826e-05			0.813	0.06826
68 52.8608	0.733	6.565e-05			0.733	0.06565			Bare 2
69 53.6557	0.654	6.303e-05			0.654	0.06303
70 54.4506	0.574	5.996e-05			0.574	0.05996
71 55.2455	0.495	5.687e-05			0.495	0.05687
72 56.0404	0.415	5.441e-05			0.415	0.05441
73 56.8353	0.336	5.22e-05			0.336	0.0522
74 57.6302	0.257	4.811e-05			0.257	0.04811
75 58.4251	0.177	3.338e-05			0.177	0.03338
76 59.22	0.098	-1.169e-05			0.098	-0.01169
77 60.0149	0.021	-9.068e-05			0.021	-0.09068

## Sheet: Sheet2
														0.072	-0.03672
														-0.007	-0.13
														-0.087	-0.1863
														-0.166	-0.1822
														-0.246	-0.1552
														-0.325	-0.1266
														-0.405	-0.1096
														-0.484	-0.09931
														-0.564	-0.09221
														-0.643	-0.08625
														-0.723	-0.08091
														-0.802	-0.07677
														-0.882	-0.0741
														-0.961	-0.07258
														-0.959	-0.06724
														-0.88	-0.06292
														-0.8	-0.06039
														-0.721	-0.05843
														-0.641	-0.0567
					Bare									-0.562	-0.05526
														-0.482	-0.05372
														-0.403	-0.05219
														-0.323	-0.05019
														-0.244	-0.04644
														-0.164	-0.03298
														-0.085	0.01496
														-0.005	0.1074
														0.074	0.1759
														0.154	0.179
														0.233	0.1552
														0.313	0.1302
														0.392	0.1128
														0.472	0.1014
														0.551	0.09707
														0.631	0.09779
														0.71	0.09319
														0.79	0.08693
														0.869	0.08253
														0.949	0.07955
														0.971	0.07571
														0.892	0.07139
														0.813	0.06826
														0.733	0.06565
														0.654	0.06303
														0.574	0.05996
														0.495	0.05687
														0.415	0.05441
														0.336	0.0522
														0.257	0.04811
														0.177	0.03338
														0.098	-0.01169
														0.021	-0.09068
